# Supplementary material for: The Dynamics of Long Terminal Repeat Retrotransposon Proliferation and Decay Drive the Evolution of Genome Size Variation in Capsicum
Source: Plants (Basel). 2025 Jul 10;14(14):2136. doi: 10.3390/plants14142136 (PMC12298681; doi:10.3390/plants14142136)
Supplement: Supplementary file 1 [file plants-14-02136-s001.zip]

Archive with 1 entries (1 files):
- plants-3634664-supplementary.pdf
